# Supplementary material for: Adjuvant hyperbaric oxygen therapy reduces the duration of sporotrichosis treatment
Source: PLoS Negl Trop Dis. 2025 Oct 29;19(10):e0013659. doi: 10.1371/journal.pntd.0013659 (PMC12637929; doi:10.1371/journal.pntd.0013659)
Supplement: S1 Data — (XLSX) [file pntd.0013659.s001.xlsx]

## Sheet: Planilha1
Idetification study Number for the paper	Is the patient from the hyperbaric group?	Date of First visit to the clinic	Cure date	Sex	Age in years	Race	Clinical form	Affected part	Fever	weight loss	Culture performed from lesion	Culture material	Sporothrix species	Antifungal treatment	Date of initial antifungal treatment	Date of antifungal treatment end	Antimicrobial treatment	Days of antimicrobial treatment	Contact with soil, earth, gardening?	Cat contacts?	How many cats?	Was the cat ill?	Was the cat vaccinated against rabies?	Does the patient consume alcoholic beverages?	Previous illnesses / comorbidities	Systolic blood pressure (mmHg)	Diastolic blood pressure (mmHg)	Heart rate or pulse rate (bpm)	Cervical lymph nodes	Axillary lymph nodes	Supraclavicular lymph nodes	Arm lymph nodes	Inguinal lymph nodes	Lower limb edema	Was it necessary to discontinue the antifungal for any reason?	AST first	ALT first	Alkaline phosphatase first value	Gamma-glutamyl transferase (first value)	Total bilirubin (first value)	Direct bilirubin – first value	amylase - first value	lipase (first value)	creatinine - first value	hemoglobin - first value	Red blood cells – first value	White blood cells - first value	neutrophils – firt value	lymphocytes) – first value
1	No	2022-12-15	2023-06-01	Male	35	Brown or mixed race	Lymphocutaneous	upper limb	No	Yes	Yes	Lesion scraping / Swab	Specie not identified	Itraconazole 200 mg/dia	15/12/2022	01/06/2023	No	0	No	Yes	1	No	unknown	No	Others	144	90	90	No	Yes	No	No	No	No	No	61	74	59	19	0.92	0.25	77	49	1.52	17.7	NA	2810	1200	400
2	No	2023-02-23	2023-05-25	Female	39	Brown or mixed race	Lymphocutaneous	upper limb	No	No	Yes	Lesion scraping / Swab	Specie not identified	Itraconazole 200 mg/dia	11/02/2023	15/05/2023	Amoxicillin-Clavulanate	7	No	Yes	1	unknown	unknown	Yes	Others	100	60	110	No	Yes	No	Yes	No	No	No	47	20	64	86	0.48	NA	94	63	NA	NA	NA	NA	NA	NA
3	No	2022-04-25	2022-11-21	Female	43	Brown or mixed race	Lymphocutaneous	upper limb	No	No	No	Not performed	Not performed	Itraconazole 200 mg/dia	01/01/2022	01/03/2022	No	0	No	Yes	1	Yes	unknown	No	Tabagism	120	60	78	No	No	No	Yes	No	No	No	21	13	53	17	0.84	0.1	59	109	0.82	13	4	5570	3200	1840
4	No	2023-01-05	2023-06-01	Male	43	Brown or mixed race	Lymphocutaneous	upper limb	No	No	Yes	Biopsy	Sporothrix sp	Itraconazole 400 mg/dia	10/11/2022	01/02/2023	Amoxicillin + Cephalexin	14	No	Yes	1	Yes	unknown	No	No	160	100	75	No	No	No	Yes	No	No	No	26	30	96	74	0.44	NA	NA	NA	1.24	16.2	NA	9560	6000	800
5	No	2021-12-02	2022-07-07	Male	58	Brown or mixed race	Lymphocutaneous	upper limb	No	No	No	Not performed	Not performed	Itraconazole 400 mg/dia	26/11/2021	05/05/2022	No	0	No	Yes	1	No	unknown	No	Diabetes mellitus	130	80	76	No	No	No	No	No	No	No	24	13	NA	NA	NA	NA	NA	NA	NA	NA	NA	NA	NA	NA
6	No	2022-06-27	2022-09-26	Female	64	Brown or mixed race	Fixed cutaneous	upper limb	No	Yes	No	Not performed	Not performed	Itraconazole 200 mg/dia	27/06/2022	26/09/2022	Cephalexin	10	No	Yes	1	Yes	unknown	No	More than 3 comorbidities	136	70	73	No	No	No	No	No	No	No	NA	NA	NA	NA	NA	NA	NA	NA	NA	NA	NA	NA	NA	NA
7	No	2022-11-10	2023-12-10	Male	52	Brown or mixed race	Lymphocutaneous	upper limb	No	No	No	Not performed	Not performed	Itraconazole 200 mg/dia	10/11/2022	10/12/2023	Cephalexin	7	No	Yes	1	Yes	unknown	No	No	120	86	82	No	No	No	Yes	No	No	No	NA	NA	NA	NA	NA	NA	NA	NA	NA	NA	NA	NA	NA	NA
8	No	2022-05-17	2024-01-24	Male	70	Brown or mixed race	Fixed cutaneous	upper limb	No	No	Yes	Biopsy	Specie not identified	Itraconazole 200 mg/dia	31/01/2022	01/04/2022	No	0	Yes	Yes	1	unknown	unknown	Yes	No	120	80	88	No	No	No	No	No	No	No	24	22	90	32	0.4	0.11	NA	NA	NA	15.9	4.87	6760	3850	1870
9	No	2023-07-06	2024-03-07	Male	65	Brown or mixed race	Lymphocutaneous	upper limb	No	No	No	Not performed	Not performed	Itraconazole 200 mg/dia	06/07/2023	07/03/2024	Amoxicillin-Clavulanate	6	No	Yes	1	unknown	unknown	No	Systemic arterial hypertension and diabetes mellitus	140	70	72	No	No	No	Yes	No	No	No	17	39.4	NA	NA	NA	NA	68	80	NA	NA	NA	NA	NA	NA
10	No	2022-05-19	2023-05-25	Female	53	Brown or mixed race	Lymphocutaneous	upper limb	No	No	Yes	Biopsy	Sporothrix sp	Itraconazole 200 mg/dia	19/05/2022	25/05/2023	Amoxicillin-Clavulanate	10	No	Yes	1	Yes	unknown	No	Others	130	80	73	No	No	No	Yes	No	No	No	18	25	NA	NA	NA	NA	47	22	0.58	12.7	4.17	5910	4210	710
11	No	2023-02-16	2023-05-04	Female	54	Brown or mixed race	Lymphocutaneous	upper limb	No	No	No	Not performed	Not performed	Itraconazole 200 mg/dia	16/02/2023	04/05/2023	Amoxicillin-Clavulanate	7	No	Yes	1	Yes	unknown	No	Systemic arterial hypertension	130	85	80	No	No	No	Yes	No	No	No	16	13	200	18	0.7	0.27	67	42	1	NA	NA	NA	NA	NA
12	No	2023-04-27	2024-06-13	Female	45	Brown or mixed race	Lymphocutaneous	upper limb	No	No	No	Not performed	Not performed	Itraconazole 200 mg/dia	17/04/2023	14/09/2023	Amoxicillin-Clavulanate	10	No	Yes	2	Yes	unknown	Yes	No	120	80	42	No	No	No	Yes	No	No	Yes	35	35	NA	NA	NA	NA	63	90	NA	NA	NA	NA	NA	NA
13	No	2022-06-13	2022-08-29	Female	51	Brown or mixed race	Fixed cutaneous	upper limb	No	No	Yes	Biopsy	Sporothrix sp	Itraconazole 200 mg/dia	25/04/2022	29/08/2022	No	0	No	Yes	1	No	unknown	No	Others	100	80	72	No	No	No	Yes	No	No	No	24	44	NA	14	0.58	0.12	NA	NA	1	16.1	NA	6600	4100	700
14	No	2022-05-10	2022-10-30	Female	67	Brown or mixed race	Fixed cutaneous	upper limb	No	No	No	Not performed	Not performed	Itraconazole 200 mg/dia	10/05/2022	30/10/2022	No	0	No	Yes	1	Yes	unknown	No	Systemic arterial hypertension and diabetes mellitus	140	90	76	No	No	No	No	No	No	No	19	20	NA	20	NA	NA	NA	NA	NA	NA	NA	NA	NA	NA
15	No	2022-04-12	2023-04-11	Female	54	Brown or mixed race	Fixed cutaneous	upper limb	No	No	Yes	Biopsy	Sporothrix sp	Itraconazole 400 mg/dia	24/03/2022	28/06/2022	Amoxicillin-Clavulanate	7	Yes	Yes	1	Yes	unknown	No	Systemic arterial hypertension	120	80	90	No	Yes	No	No	No	No	No	43	30	117	33	0.4	0.15	92	134	0.6	15.4	5.03	4030	2610	940
16	No	2023-02-16	2023-05-04	Female	55	Brown or mixed race	Lymphocutaneous	upper limb	No	No	No	Not performed	Not performed	Itraconazole 200 mg/dia	16/02/2023	04/05/2023	Amoxicillin-Clavulanate	7	No	Yes	1	Yes	unknown	No	Systemic arterial hypertension	130	85	80	No	No	No	Yes	No	No	No	16	13	200	18	0.7	0.27	67	42	1	NA	NA	NA	NA	NA
17	No	2023-08-10	2023-12-07	Male	53	Brown or mixed race	Lymphocutaneous	upper limb	No	No	No	Not performed	Not performed	Itraconazole 200 mg/dia	01/08/2023	07/12/2023	Amoxicillin	10	No	Yes	1	unknown	unknown	No	Tabagism	120	70	72	No	No	No	Yes	No	No	No	21	10	NA	NA	NA	NA	97	28	0.83	NA	NA	NA	NA	NA
18	No	2023-04-13	2023-11-23	Male	81	Brown or mixed race	Lymphocutaneous	upper limb	No	No	Yes	Lesion scraping / Swab	Specie not identified	Itraconazole 200 mg/dia	02/04/2023	23/11/2023	Cephalexin	7	No	Yes	1	unknown	unknown	No	No	120	70	NA	No	No	No	Yes	No	No	Yes	73	183	193	461	1.4	1.1	64	110	NA	NA	NA	NA	NA	NA
19	No	2022-10-17	2023-02-27	Male	55	Brown or mixed race	Lymphocutaneous	upper limb	No	No	No	Not performed	Not performed	Itraconazole 200 mg/dia	07/10/2022	27/02/2023	Amoxicillin-Clavulanate	14	No	Yes	1	Yes	unknown	No	Others	140	90	NA	No	No	No	Yes	No	No	No	22	19	124	142	0.5	0.38	NA	NA	1.01	13.1	4.9	12980	8110	3190
20	No	2022-08-29	2022-11-15	Male	60	Black	Fixed cutaneous	upper limb	No	No	No	Not performed	Not performed	Itraconazole 200 mg/dia	09/08/2022	15/11/2022	Cephalexin	7	No	Yes	1	unknown	unknown	No	Systemic arterial hypertension	120	70	NA	No	Yes	No	No	No	No	No	36	32	48	73	0.52	NA	NA	NA	0.97	16.1	NA	6240	5000	1100
21	No	2022-09-14	2023-04-27	Female	20	Brown or mixed race	Lymphocutaneous	upper limb	Yes	No	No	Not performed	Not performed	Itraconazole 200 mg/dia	20/10/2022	27/04/2023	Cephalexin	7	No	Yes	1	Yes	unknown	No	Others	100	70	72	No	No	No	Yes	No	No	No	NA	NA	NA	NA	NA	NA	NA	NA	NA	11.1	NA	7330	5864	730
22	No	2022-03-24	2022-09-15	Female	38	Brown or mixed race	Lymphocutaneous	upper limb	No	No	Yes	Biopsy	Sporothrix sp	Itraconazole 200 mg/dia	24/03/2022	15/09/2022	No	0	No	No	Não	No	unknown	No	Systemic arterial hypertension and diabetes mellitus	130	80	78	No	No	No	No	No	No	Yes	17	15	NA	NA	NA	NA	51	58	0.78	14.4	4.55	8210	5010	2680
23	No	2022-03-23	2022-09-15	Female	38	Brown or mixed race	Fixed cutaneous	upper limb	No	No	Yes	Biopsy	Sporothrix sp	Itraconazole 200 mg/dia	28/04/2022	15/09/2022	No	0	No	No	Não	No	unknown	No	Systemic arterial hypertension and diabetes mellitus	120	80	86	No	No	No	No	No	No	Yes	NA	NA	NA	NA	NA	NA	NA	NA	NA	NA	NA	NA	NA	NA
24	No	2022-07-25	2022-11-16	Male	45	Brown or mixed race	Lymphocutaneous	upper limb	No	No	No	Not performed	Not performed	Itraconazole 200 mg/dia	25/06/2022	16/11/2022	No	0	Yes	No	Não	No	unknown	Yes	Systemic arterial hypertension	132	90	51	No	No	No	Yes	No	No	No	27	30	79	NA	0.32	0.14	NA	NA	0.99	NA	NA	NA	NA	NA
25	No	2022-10-20	2023-04-20	Male	79	Brown or mixed race	Fixed cutaneous	upper limb	No	No	Yes	Lesion scraping / Swab	Sporothrix sp	Itraconazole 200 mg/dia	27/10/2022	20/04/2023	Amoxicillin-Clavulanate + Azithromycin	10	No	Yes	1	Yes	unknown	Yes	Systemic arterial hypertension	138	78	96	No	No	No	No	No	No	No	NA	NA	NA	NA	NA	NA	NA	103	0.8	NA	NA	NA	NA	NA
26	No	2022-10-03	2023-04-03	Female	36	Brown or mixed race	Fixed cutaneous	upper limb	No	No	No	Not performed	Not performed	Itraconazole 400 mg/dia	03/10/2022	03/04/2023	No	0	No	Yes	1	Yes	unknown	No	Others	120	90	78	No	Yes	No	Yes	No	No	No	NA	18	NA	17	NA	NA	NA	NA	0.66	13.1	4.44	6495	4203	2038
27	No	2022-07-25	2023-06-05	Female	44	Brown or mixed race	Lymphocutaneous	upper limb	No	No	No	Not performed	Not performed	Itraconazole 200 mg/dia	25/06/2022	05/06/2023	Azithromycin	4	Yes	No	Não	No	unknown	No	No	130	90	78	No	Yes	No	Yes	No	No	No	27	30	NA	NA	0.32	0.14	18	NA	0.99	NA	NA	NA	NA	NA
28	No	2023-04-20	2023-08-10	Female	61	Brown or mixed race	Lymphocutaneous	upper limb	No	Yes	Yes	Lesion scraping / Swab	Specie not identified	Itraconazole 200 mg/dia	20/04/2023	10/08/2023	Amoxicillin-Clavulanate	5	No	Yes	1	Yes	Yes	Yes	More than 3 comorbidities	130	80	96	No	Yes	No	No	No	No	No	20	20	NA	NA	0.43	NA	NA	NA	0.6	13.1	NA	10630	6630	NA
29	No	2022-05-23	2022-09-08	Female	38	Brown or mixed race	Fixed cutaneous	lower limb	No	No	No	Not performed	Not performed	Itraconazole 400 mg/dia	23/05/2022	08/09/2022	No	0	No	Yes	1	Yes	unknown	Yes	Tabagism	100	60	72	No	No	No	No	No	No	No	12	9	NA	86	0.28	NA	NA	NA	NA	13	NA	7280	NA	NA
30	No	2023-03-16	2023-09-14	Female	50	Brown or mixed race	Lymphocutaneous	upper limb	No	No	Yes	Biopsy	Sporothrix sp	Itraconazole 200 mg/dia	16/03/2023	14/09/2023	Cephalexin	7	No	Yes	1	Yes	No	No	Systemic arterial hypertension	106	78	90	No	No	No	Yes	No	No	No	22	25	115	45	NA	NA	102	92	0.51	NA	NA	NA	NA	NA
31	No	2023-08-22	2023-12-12	Male	35	Brown or mixed race	Lymphocutaneous	lower limb	Yes	No	Yes	Biopsy	Sporothrix sp	Itraconazole 200 mg/dia	05/09/2023	12/12/2023	Amoxicillin-Clavulanate + Cephalexin	6	No	Yes	1	Yes	unknown	No	Diabetes mellitus	118	86	76	No	No	No	No	No	No	No	17	17	NA	17	0.95	0.65	NA	NA	NA	NA	NA	NA	NA	NA
32	No	2023-05-11	2023-11-01	Male	26	White	Lymphocutaneous	upper limb	No	No	Yes	Biopsy	Specie not identified	Itraconazole 200 mg/dia	05/05/2023	01/11/2023	No	0	No	Yes	1	Yes	unknown	No	No	120	70	67	No	Yes	No	Yes	No	No	No	NA	NA	NA	NA	NA	NA	NA	NA	NA	NA	NA	NA	NA	NA
33	No	2022-01-15	2022-08-04	Female	26	Black	Fixed cutaneous	upper limb	No	No	No	Not performed	Not performed	Itraconazole 200 mg/dia	15/01/2022	04/08/2022	No	0	No	Yes	1	unknown	unknown	No	No	120	70	75	No	No	No	Yes	No	No	No	24	19	NA	22	0.42	0.16	82	51	0.8	13.2	4.12	6230	4210	1450
34	No	2022-10-27	2023-02-02	Male	56	Brown or mixed race	Lymphocutaneous	more than 4 local	No	No	Yes	Biopsy	Specie not identified	Itraconazole 200 mg/dia	27/10/2022	02/02/2023	No	0	No	Yes	Many	unknown	unknown	No	Tabagism	110	70	60	No	No	No	Yes	No	No	No	25	54	67	28	NA	NA	77	46	1.09	16.7	NA	8430	5020	1010
35	No	2023-12-07	2024-02-20	Male	31	White	Fixed cutaneous	upper limb	No	No	Yes	Lesion scraping / Swab	Specie not identified	Itraconazole 200 mg/dia	07/11/2023	10/05/2023	Amoxicillin-Clavulanate + Cephalexin	7	No	Yes	2	Yes	No	Yes	Systemic arterial hypertension	150	100	65	No	No	No	No	No	No	No	17	20	56	35	0.4	0.1	48	28	0.77	14.6	NA	8130	6022	1046
36	No	2022-08-01	2023-03-20	Female	67	Brown or mixed race	Fixed cutaneous	upper limb	No	No	No	Not performed	Not performed	Itraconazole 200 mg/dia	08/07/2022	20/03/2023	No	0	No	Yes	1	Yes	No	No	Systemic arterial hypertension and diabetes mellitus	140	90	81	No	No	No	No	No	No	No	28	30	98	50	0.23	0.07	NA	NA	0.54	14.2	4.4	9670	6130	2790
37	No	2022-09-05	2024-02-15	Female	73	Black	Lymphocutaneous	upper limb	No	No	No	Not performed	Not performed	Itraconazole 200 mg/dia	05/09/2022	29/05/2023	Amoxicillin-Clavulanate	10	No	Yes	1	Yes	unknown	No	Systemic arterial hypertension	160	90	50	No	Yes	No	Yes	No	No	Yes	63	52	NA	102	0.36	0.03	NA	NA	0.81	NA	NA	NA	NA	NA
38	No	2022-02-22	2022-12-01	Female	35	Black	Fixed cutaneous	upper limb	No	No	No	Not performed	Not performed	Itraconazole 200 mg/dia	08/04/2022	25/08/2022	Amoxicillin-Clavulanate + Azithromycin	10	No	Yes	1	Yes	No	No	Others	130	88	96	No	No	No	Yes	No	No	No	21	17	64	24	NA	NA	41	15	0.83	NA	NA	NA	NA	NA
39	No	2022-02-03	2022-01-18	Female	88	Black	Lymphocutaneous	upper limb	No	No	No	Not performed	Not performed	Itraconazole 200 mg/dia	03/01/2022	18/01/2022	No	0	Yes	Yes	1	unknown	unknown	Yes	More than 3 comorbidities	140	70	90	No	Yes	No	No	No	No	No	23	12	NA	NA	NA	NA	66	39	NA	NA	NA	NA	NA	NA
40	No	2023-03-02	2023-06-01	Female	73	Brown or mixed race	Lymphocutaneous	upper limb	No	No	No	Not performed	Not performed	Itraconazole 200 mg/dia	02/03/2023	01/06/2023	Amoxicillin-Clavulanate	14	No	Yes	1	Yes	No	No	Systemic arterial hypertension	98	72	78	No	No	No	Yes	No	No	No	22	20.4	NA	NA	NA	NA	67	35	0.82	12.2	4.04	7500	6000	1000
41	No	2022-10-24	2023-01-01	Female	56	Brown or mixed race	Fixed cutaneous	lower limb	No	No	Yes	Biopsy	Sporothrix sp	Itraconazole 400 mg/dia	16/09/2022	01/01/2023	No	0	No	Yes	Many	Yes	No	No	Systemic arterial hypertension	98	66	74	No	No	No	No	Yes	No	No	NA	NA	NA	NA	NA	NA	NA	NA	NA	NA	NA	NA	NA	NA
42	No	2022-06-18	2023-10-18	Female	50	Brown or mixed race	Lymphocutaneous	upper limb	No	No	Yes	Biopsy	Sporothrix sp	Itraconazole 200 mg/dia	18/06/2022	18/10/2023	Cephalexin	7	Yes	Yes	Many	unknown	unknown	No	Systemic arterial hypertension	170	80	72	No	No	No	Yes	No	No	No	25	15	64	15	NA	NA	58	83	0.76	14.8	5.14	8350	5260	2370
43	No	2022-05-26	2022-05-26	Female	78	Brown or mixed race	Lymphocutaneous	upper limb	No	No	No	Not performed	Not performed	Itraconazole 200 mg/dia	26/05/2022	15/09/2022	Amoxicillin-Clavulanate + Cephalexin	10	No	No	Não	No	unknown	No	Systemic arterial hypertension	115	80	68	No	No	No	Yes	No	No	No	32	18	103	46	0.87	0.38	NA	NA	NA	15.5	NA	6910	3880	2010
44	No	2022-04-28	2022-09-01	Male	90	Brown or mixed race	Lymphocutaneous	upper limb	No	No	Yes	Biopsy	Sporothrix sp	Itraconazole 200 mg/dia	21/04/2022	01/09/2022	No	0	No	Yes	1	Yes	No	No	Systemic arterial hypertension and diabetes mellitus	100	60	68	No	No	No	Yes	No	No	No	21	15	87	21	NA	NA	75	66.4	0.8	14.1	NA	10240	9800	710
45	No	2023-04-23	2023-08-17	Female	31	Brown or mixed race	Lymphocutaneous	upper limb	No	No	No	Not performed	Not performed	Itraconazole 200 mg/dia	06/04/2023	17/08/2023	Amoxicillin-Clavulanate	7	No	Yes	1	Yes	No	No	No	120	70	NA	No	No	No	Yes	No	Yes	No	NA	NA	NA	NA	NA	NA	NA	NA	NA	NA	NA	NA	NA	NA
46	No	2022-05-12	2022-08-25	Female	67	Brown or mixed race	Lymphocutaneous	upper limb	No	No	No	Not performed	Not performed	Itraconazole 200 mg/dia	30/03/2022	23/08/2022	No	0	No	Yes	Many	Yes	No	Yes	Systemic arterial hypertension and diabetes mellitus	130	90	60	No	No	No	No	No	No	No	NA	NA	NA	NA	NA	NA	NA	NA	NA	NA	NA	NA	NA	NA
47	No	2022-07-18	2022-10-27	Male	67	Brown or mixed race	Lymphocutaneous	upper limb	No	No	No	Not performed	Not performed	Itraconazole 200 mg/dia	18/07/2022	27/10/2022	Amoxicillin-Clavulanate + Cephalexin	7	No	Yes	1	unknown	unknown	No	Systemic arterial hypertension and diabetes mellitus	130	70	64	No	No	No	No	No	No	No	25	21	81	21	0.47	0.33	47	NA	0.97	14.2	4.54	7320	4530	2020
48	No	2022-08-11	2022-11-03	Female	54	Brown or mixed race	Lymphocutaneous	more than 4 local	No	No	No	Not performed	Not performed	Itraconazole 200 mg/dia	30/06/2022	03/11/2022	Amoxicillin-Clavulanate + Azithromycin	7	No	Yes	1	unknown	unknown	No	Systemic arterial hypertension	130	80	73	No	No	No	No	No	No	No	NA	NA	NA	NA	NA	NA	NA	NA	NA	NA	NA	NA	NA	NA
49	No	2023-06-22	2024-12-12	Female	55	Black	Lymphocutaneous	upper limb	Yes	Yes	Yes	Biopsy	Sporothrix sp	Itraconazole 200 mg/dia	26/06/2023	12/12/2024	No	0	No	No	Não	No	unknown	No	Diabetes mellitus	140	80	NA	No	No	No	No	No	No	No	NA	NA	143	107	NA	0.43	NA	NA	NA	NA	NA	NA	NA	NA
50	No	2021-05-01	2022-06-01	Female	58	Brown or mixed race	Lymphocutaneous	upper limb	Yes	No	Yes	Biopsy	Sporothrix sp	Itraconazole 400 mg/dia	01/05/2021	01/06/2022	No	0	Yes	Yes	1	Yes	No	No	No	110	80	63	No	No	No	No	No	No	No	29	21	NA	NA	NA	NA	61	75	NA	14.3	5.03	8330	5510	2040
51	No	2021-06-24	2022-04-24	Female	70	Black	Lymphocutaneous	lower limb	No	Yes	Yes	Biopsy	Sporothrix sp	Itraconazole 200 mg/dia	24/06/2021	24/04/2022	No	0	No	No	Não	No	unknown	No	Systemic arterial hypertension	130	80	85	No	No	No	No	No	Yes	No	NA	NA	119	NA	NA	NA	115	NA	NA	11.8	4.67	7310	5240	1510
52	No	2022-05-19	2023-05-25	Female	51	Brown or mixed race	Lymphocutaneous	upper limb	No	No	Yes	Biopsy	Sporothrix sp	Itraconazole 200 mg/dia	10/11/2022	25/05/2023	Amoxicillin-Clavulanate	10	No	Yes	1	Yes	unknown	No	Others	138	80	73	No	No	No	Yes	No	No	No	18	25	NA	NA	NA	NA	47	22	0.58	12.7	4.17	5910	3200	1200
53	No	2023-04-11	2023-09-05	Male	69	Brown or mixed race	Fixed cutaneous	lower limb	No	No	Yes	Biopsy	Sporothrix sp	Itraconazole 200 mg/dia	07/04/2023	05/09/2023	No	0	No	Yes	1	Yes	unknown	No	Systemic arterial hypertension	NA	NA	NA	No	No	No	No	No	No	No	27	21	101	58	0.5	0.29	NA	NA	0.9	13	4.13	8250	5260	2300
54	No	2023-03-16	2023-11-09	Female	50	Brown or mixed race	Lymphocutaneous	upper limb	No	No	Yes	Biopsy	Sporothrix sp	Itraconazole 200 mg/dia	16/03/2023	15/06/2023	Cephalexin	7	No	Yes	1	Yes	unknown	No	Systemic arterial hypertension	106	78	90	No	Yes	No	Yes	No	No	No	22	25	115	45	NA	NA	102	92	0.51	NA	NA	NA	NA	NA
55	No	2023-08-30	2023-12-13	Female	22	Brown or mixed race	Lymphocutaneous	upper limb	No	No	Yes	Biopsy	Sporothrix sp	Itraconazole 200 mg/dia	45168	45273	No	0	No	Yes	1	Yes	unknown	No	No	NA	NA	NA	No	No	No	Yes	No	No	No	NA	NA	NA	NA	NA	NA	NA	NA	NA	NA	NA	NA	NA	NA
56	No	2022-09-05	2024-05-13	Female	43	Brown or mixed race	Fixed cutaneous	lower limb	No	No	Yes	Biopsy	Sporothrix sp	Itraconazole 200 mg/dia	05/09/2022	27/02/2023	Doxycycline	30	No	Yes	1	Yes	unknown	No	Others	NA	NA	NA	No	No	No	No	No	No	Yes	58	17	85	83	0.4	0.02	NA	NA	0.76	NA	NA	NA	NA	NA
57	No	2023-09-26	2024-01-30	Female	38	Brown or mixed race	Fixed cutaneous	lower limb	No	No	Yes	Biopsy	Sporothrix sp	Itraconazole 200 mg/dia	30/09/2023	30/01/2024	No	0	No	Yes	1	Yes	unknown	No	Systemic arterial hypertension	110	70	72	No	No	No	No	No	No	No	15	21	65	22	0.65	NA	NA	NA	0.66	13.5	NA	6260	4300	800
58	No	2023-10-24	2024-02-06	Male	15	Brown or mixed race	Lymphocutaneous	upper limb	No	No	Yes	Lesion scraping / Swab	Sporothrix sp	Itraconazole 200 mg/dia	24/10/2023	06/02/2024	No	0	No	Yes	1	Yes	unknown	No	No	NA	NA	NA	No	No	No	Yes	No	No	No	16	9	312	10	0.71	0.16	NA	NA	0.94	15.8	NA	5520	2590	2240
59	No	2023-11-07	2024-03-06	Female	32	Brown or mixed race	Lymphocutaneous	lower limb	No	No	Yes	Lesion scraping / Swab	Sporothrix sp	Itraconazole 200 mg/dia	17/11/2023	06/03/2024	No	0	No	Yes	2	Yes	unknown	No	No	NA	NA	NA	No	No	No	No	No	No	No	24	20	55	18	0.44	0.05	NA	NA	0.65	11.5	4.32	4710	2260	1770
60	No	2023-11-14	2024-02-14	Male	36	Brown or mixed race	Lymphocutaneous	upper limb	No	No	Yes	Lesion scraping / Swab	Sporothrix sp	Itraconazole 200 mg/dia	07/11/2023	14/11/2023	No	0	No	Yes	1	Yes	unknown	No	No	NA	NA	NA	No	No	No	Yes	No	No	Yes	16	11	77	21	0.56	NA	NA	NA	1	13.1	NA	6120	4300	1030
61	Yes	2023-07-04	2023-08-28	Female	43	Brown or mixed race	Lymphocutaneous	upper limb	No	No	No	Not performed	Not performed	Itraconazole 200 mg/dia	04/07/2023	28/08/2023	Amoxicillin-Clavulanate	7	Yes	Yes	1	Yes	Yes	No	No	122	84	77	No	No	No	No	No	No	No	NA	NA	NA	NA	NA	NA	NA	NA	NA	NA	NA	NA	NA	NA
62	Yes	2023-07-03	2023-09-26	Male	47	Brown or mixed race	Lymphocutaneous	upper limb	No	No	Yes	Lesion scraping / Swab	Specie not identified	Itraconazole 200 mg/dia	04/07/2023	25/08/2023	No	0	Yes	Yes	1	Yes	unknown	Yes	No	160	120	89	Yes	No	No	Yes	No	No	No	NA	NA	NA	NA	NA	NA	NA	NA	NA	NA	NA	NA	NA	NA
63	Yes	2022-12-21	2023-01-19	Female	23	White	Lymphocutaneous	lower limb	No	No	Yes	Lesion scraping / Swab	Sporothrix sp	Itraconazole 200 mg/dia	19/12/2022	19/01/2023	No	0	No	Yes	1	Yes	No	No	No	100	60	88	Yes	No	No	Yes	No	No	No	11	16	65	17	0.2	0.1	NA	NA	NA	12	NA	9388	6816	1530
64	Yes	2023-06-12	2023-08-15	Female	42	Brown or mixed race	Lymphocutaneous	upper limb	No	No	Yes	Lesion scraping / Swab	Specie not identified	Itraconazole 200 mg/dia	12/06/2023	03/08/2023	No	0	No	Yes	1	Yes	Yes	No	No	135	92	77	Yes	No	No	Yes	No	No	No	11	11	NA	13	0.4	0.2	NA	NA	NA	12	4	4584	2658	1394
65	Yes	2023-06-05	2023-08-08	Female	29	White	Fixed cutaneous	upper limb	No	No	Yes	Lesion scraping / Swab	Sporothrix sp	Itraconazole 200 mg/dia	05/06/2023	08/08/2023	No	0	No	Yes	1	Yes	Yes	Yes	Others	110	70	86	No	Yes	No	No	No	No	No	NA	NA	NA	NA	NA	NA	NA	NA	NA	NA	NA	NA	NA	NA
66	Yes	2022-12-21	2023-02-10	Female	74	Brown or mixed race	Lymphocutaneous	upper limb	No	No	No	Not performed	Not performed	Itraconazole 200 mg/dia	21/12/2022	10/02/2023	No	0	No	Yes	1	Yes	Yes	No	More than 3 comorbidities	120	80	80	No	No	No	No	No	No	No	32	31	61	29	0.6	0.4	NA	NA	NA	10	4	7800	4822	2301
67	Yes	2024-04-29	2024-06-14	Male	28	White	Lymphocutaneous	upper limb	No	No	Yes	Lesion scraping / Swab	Sporothrix sp	Itraconazole 200 mg/dia	29/04/2024	15/06/2024	No	0	Yes	Yes	1	Yes	Yes	Yes	No	120	80	90	No	No	No	Yes	No	No	No	31	15	NA	NA	0.88	0.37	NA	NA	1.59	13	4.77	16060	11800	3694
68	Yes	2024-04-24	2024-05-25	Male	42	White	Lymphocutaneous	upper limb	No	No	No	Not performed	Not performed	Itraconazole 200 mg/dia	25/04/2024	25/05/2024	Amoxicilina + Doxycycline	14	Yes	Yes	1	Yes	unknown	No	No	120	70	71	No	Yes	No	No	No	No	No	32	13	NA	NA	1.82	0.75	NA	NA	1.16	15	4.4	5900	3717	1770
69	No	2024-04-24	2024-11-05	Male	47	White	Lymphocutaneous	upper limb	No	No	Yes	Biopsy	Sporothrix sp	Itraconazole 400 mg/dia	24/04/2024	05/11/2024	No	0	Yes	No	Não	No	unknown	No	Systemic arterial hypertension and diabetes mellitus	140	80	76	No	No	No	No	No	No	No	NA	NA	NA	NA	NA	NA	NA	NA	NA	NA	NA	NA	NA	NA
70	Yes	2024-09-03	2024-11-05	Male	52	White	Fixed cutaneous	lower limb	No	No	Yes	Lesion scraping / Swab	Sporothrix sp	Itraconazole 200 mg/dia	03/09/2024	05/11/2024	No	0	Yes	Yes	1	No	Yes	No	No	130	70	80	No	No	No	No	No	No	No	22	19	63	42	0.6	0.3	0.3	24	0.87	15	5	4190	3042	855
71	Yes	2024-09-03	2024-11-23	Female	35	Brown or mixed race	Fixed cutaneous	upper limb	No	No	No	Not performed	Not performed	Itraconazole 200 mg/dia	03/09/2024	45619	Amoxicillin-Clavulanate	14	No	Yes	2	Yes	Yes	No	Others	130	80	59	No	No	No	No	No	No	No	NA	NA	NA	NA	NA	NA	NA	NA	NA	NA	NA	NA	NA	NA
72	Yes	2024-09-10	2024-09-13	Male	53	Brown or mixed race	Fixed cutaneous	upper limb	No	No	No	Not performed	Not performed	Itraconazole 200 mg/dia	10/09/2024	45601	Amoxicillin	5	Yes	Yes	1	unknown	unknown	No	No	160	100	84	No	No	No	Yes	No	No	No	22	26	119	136	0.5	0.2	0.3	NA	0.9	16	5	7865	5049	1911
73	Yes	2024-09-03	2024-09-03	Male	76	White	Lymphocutaneous	upper limb	No	No	Yes	Lesion scraping / Swab	Sporothrix sp	Itraconazole 200 mg/dia	11/09/2024	11/10/2024	No	0	Yes	Yes	10	Yes	unknown	No	Others	120	110	62	No	No	No	No	No	No	No	20	9	71	17	0.6	0.3	0.4	NA	0.75	13	4	6800	3305	2618
74	Yes	2024-07-04	2024-10-15	Female	57	Brown or mixed race	Fixed cutaneous	upper limb	No	No	Yes	Biopsy	Sporothrix sp	Itraconazole 200 mg/dia	08/07/2024	15/10/2024	Cephalexin	7	No	Yes	1	Yes	unknown	No	No	110	80	90	No	No	No	No	No	No	No	20	17	77	NA	0.45	NA	106	19	1	14.4	NA	7330	5200	801
[truncated: 13 more columns]
